# Supplementary material for: Incomplete removal of extracellular glutamate controls synaptic transmission and integration at a cerebellar synapse
Source: eLife. 2021 Feb 22;10:e63819. doi: 10.7554/eLife.63819 (PMC7935485; doi:10.7554/eLife.63819)
Supplement: Figure 8—source code 1. — The script creates a text file that can be imported into pClamp and used as a stimulus output pattern. [file elife-63819-fig8-code1.zip]

Archive with 1 entries (1 files):
- freq_modulated_TTL.py
